# Supplementary material for: Ulcerative Colitis in Response to Fecal Microbiota Transplantation via Modulation of Gut Microbiota and Th17/Treg Cell Balance
Source: Cells. 2022 Jun 5;11(11):1851. doi: 10.3390/cells11111851 (PMC9180439; doi:10.3390/cells11111851)
Supplement: Supplementary file 1 [file cells-11-01851-s001.zip]

Archive with 1 entries (1 files):
- cells-1656681-supplementary.pdf
